# Supplementary material for: Mycobacterium microti Infection in Red Foxes in France
Source: Microorganisms. 2021 Jun 9;9(6):1257. doi: 10.3390/microorganisms9061257 (PMC8227042; doi:10.3390/microorganisms9061257)
Supplement: Supplementary file 1 [file microorganisms-09-01257-s001.zip]

Archive with 1 entries (1 files):
- microorganisms-1232945-supplementary.pdf
